# Supplementary material for: Bioinformatic Analysis Reveals Phosphodiesterase 4D-Interacting Protein as a Key Frontal Cortex Dementia Switch Gene
Source: Int J Mol Sci. 2020 May 27;21(11):3787. doi: 10.3390/ijms21113787 (PMC7313474; doi:10.3390/ijms21113787)
Supplement: Supplementary file 1 [file ijms-21-03787-s001.zip]

Archive with 15 entries (14 files):
- Table S1.xlsx
- __MACOSX/
- __MACOSX/._Table S1.xlsx
- Table S7.xlsx
- __MACOSX/._Table S7.xlsx
- Table S6.xlsx
- __MACOSX/._Table S6.xlsx
- Table S5.xlsx
- __MACOSX/._Table S5.xlsx
- Table S4.xlsx
- __MACOSX/._Table S4.xlsx
- Table S3.xlsx
- __MACOSX/._Table S3.xlsx
- Table S2.xlsx
- __MACOSX/._Table S2.xlsx
