# Supplementary material for: Bioinformatic Analysis Reveals Phosphodiesterase 4D-Interacting Protein as a Key Frontal Cortex Dementia Switch Gene
Source: Int J Mol Sci. 2020 May 27;21(11):3787. doi: 10.3390/ijms21113787 (PMC7313474; doi:10.3390/ijms21113787)
Supplement: Supplementary file 1 [file ijms-21-03787-s001.zip › Table S1.xlsx]

## Sheet: Sheet1
Supplementary table S1. Switch genes identified in the frontal cortex of AD subjects compared to non-demented controls (GSE122063 with GPL16699).
GENE_SYMBOL	GENE_NAME	REFSEQ	p values	fc
KCNE4	potassium voltage-gated channel, Isk-related family, member 4	NM_080671	8.9e-05	2.65811
CISH	cytokine inducible SH2-containing protein	NM_145071	0.001312	2.67724
FAM65C	family with sequence similarity 65, member C	NM_080829	3.5e-05	2.26712
VASP	vasodilator-stimulated phosphoprotein	NM_003370	0.000132	2.19776
	A_33_P3245987		0.003316	2.50514
SLC7A2	solute carrier family 7 (cationic amino acid transporter, y+ system), member 2	NM_001008539	2.1e-05	2.18937
LOC646890	axin interactor, dorsalization associated pseudogene	XR_133383	0.001664	2.00689
SNORA28	small nucleolar RNA, H/ACA box 28	NR_002964	3.3e-05	2.31955
HIST2H2BF	histone cluster 2, H2bf	NM_001161334	2e-06	2.72025
PPP6R1	protein phosphatase 6, regulatory subunit 1	NM_014931	0.005559	2.85367
ARMC3	armadillo repeat containing 3	NM_173081	6.2e-05	2.1825
ZFP36L1	zinc finger protein 36, C3H type-like 1	NM_004926	0	2.11068
C4A	complement component 4A (Rodgers blood group)	NM_001252204	0	3.21794
XLOC_l2_014048			0.002515	3.42843
PIP5K1B	phosphatidylinositol-4-phosphate 5-kinase, type I, beta	NM_003558	5e-06	0.491406
LRRD1	leucine-rich repeats and death domain containing 1	NM_001161528	7e-06	2.41854
CSDA	cold shock domain protein A	NM_003651	2e-06	2.57528
TTN	titin		4.3e-05	2.13705
PDLIM4	PDZ and LIM domain 4	NM_003687	0	2.72739
SNORD67	small nucleolar RNA, C/D box 67	NR_003056	0.001104	2.23822
MALAT1		NR_002819	0.000113	2.01412
ZFP36L1	zinc finger protein 36, C3H type-like 1	NM_004926	4e-06	2.09242
XLOC_011134			0.001216	3.17777
BAG3	BCL2-associated athanogene 3	NM_004281	1e-06	2.0652
VASP	vasodilator-stimulated phosphoprotein	NM_003370	4e-06	2.11359
XLOC_005327			0.00296	3.46929
SNORD17	small nucleolar RNA, C/D box 17	NR_003045	0.000162	2.64498
XLOC_000495			0.002373	3.56622
LOC400958	uncharacterized LOC400958	NR_036586	0.007691	2.42232
	A_33_P3269789		0.002016	2.33022
REP15	RAB15 effector protein	NM_001029874	8e-06	3.20307
EFNA1	ephrin-A1	NM_004428	3.4e-05	2.02712
RUNX3	runt-related transcription factor 3	NM_001031680	0	2.05191
XLOC_007052			7e-06	2.14228
XLOC_008559			0.002893	2.78871
ROM1	retinal outer segment membrane protein 1	NM_000327	3e-06	2.02385
GRIK1-AS1	GRIK1 antisense RNA 1 (non-protein coding)	NR_027021	0	2.30283
NEAT1	nuclear paraspeckle assembly transcript 1 (non-protein coding)	NR_028272	0	2.39305
EFNA1	ephrin-A1	NM_004428	2.6e-05	2.00559
ZBED6	zinc finger, BED-type containing 6	NM_001174108	3.4e-05	2.45252
AHSA2	AHA1, activator of heat shock 90kDa protein ATPase homolog 2 (yeast)		0	2.0914
HIST1H2AK	histone cluster 1, H2ak	NM_003510	1e-06	2.1279
	A_33_P3370521		0	3.34292
LOC100505971	uncharacterized LOC100505971	XR_110832	6e-06	2.05462
TCL1B	T-cell leukemia/lymphoma 1B	NM_004918	1e-06	2.22323
XLOC_005471			0.000193	2.28879
	A_33_P3213832		0.004471	3.25797
XLOC_012294			0.001776	3.6334
ITPKB	inositol-trisphosphate 3-kinase B	NM_002221	0	2.38795
GON4L	gon-4-like (C. elegans)	NM_032292	5e-06	3.01534
LOC729506	uncharacterized LOC729506	NR_039984	0.007589	2.63214
	A_33_P3346331		0	2.68819
C20orf141	chromosome 20 open reading frame 141	NM_080739	1e-06	3.03998
VASP	vasodilator-stimulated phosphoprotein	NM_003370	2e-06	2.1748
OR52E8	olfactory receptor, family 52, subfamily E, member 8	NM_001005168	0.003413	2.92856
XLOC_l2_010855			0	2.94552
	A_33_P3306664		1.4e-05	0.465026
XLOC_l2_007034			0.002412	2.20138
C6orf222	chromosome 6 open reading frame 222	NM_001010903	9.5e-05	0.484626
ANLN	anillin, actin binding protein	NM_018685	0.000173	2.13711
XLOC_l2_012388			0.003894	3.15058
VASP	vasodilator-stimulated phosphoprotein	NM_003370	2e-06	2.12886
XLOC_001699			0.01	2.59241
SLCO1A2	solute carrier organic anion transporter family, member 1A2		0.000313	2.18512
XLOC_002486			0.000954	2.64605
XLOC_l2_010855			0	2.90122
CHST6	carbohydrate (N-acetylglucosamine 6-O) sulfotransferase 6	NM_021615	0	3.40608
LOC100131541	uncharacterized LOC100131541	XR_110905	2e-06	2.08448
XLOC_010855			0.000854	3.5061
XLOC_004956			0.001586	3.73534
VASP	vasodilator-stimulated phosphoprotein	NM_003370	3e-06	2.03945
LOC387895	uncharacterized LOC387895	NR_033878	0.000428	4.02175
LOC100506795	uncharacterized LOC100506795	NR_038426	2e-06	2.19469
NUPR1	nuclear protein, transcriptional regulator, 1	NM_001042483	0	2.59569
VASP	vasodilator-stimulated phosphoprotein	NM_003370	1e-06	2.06556
PGAM2	phosphoglycerate mutase 2 (muscle)	NM_000290	2.4e-05	2.01512
NEAT1	nuclear paraspeckle assembly transcript 1 (non-protein coding)	NR_028272	0	2.28647
PVRL3-AS1	PVRL3 antisense RNA 1 (non-protein coding)	NR_045114	1e-06	0.367491
VASP	vasodilator-stimulated phosphoprotein	NM_003370	3e-06	2.08291
AFF1	AF4/FMR2 family, member 1	NM_005935	0.000119	2.00631
XLOC_004187			0.001977	3.49471
NEAT1	nuclear paraspeckle assembly transcript 1 (non-protein coding)		2e-06	2.58119
XLOC_013368			0.002683	2.95125
TBL1X	transducin (beta)-like 1X-linked	NM_005647	0	2.06277
XLOC_009764			0.001696	3.43857
XLOC_012810			0.001473	2.67743
COL27A1	collagen, type XXVII, alpha 1		1e-06	2.47347
CAPS	calcyphosine	NM_004058	7e-06	2.08994
HIST1H2AH	histone cluster 1, H2ah	NM_080596	1e-06	2.8333
ROM1	retinal outer segment membrane protein 1	NM_000327	3e-06	2.00592
XLOC_005877			0.001427	2.7713
RPA4	replication protein A4, 30kDa	NM_013347	0.002256	3.12289
NEAT1	nuclear paraspeckle assembly transcript 1 (non-protein coding)	NR_028272	1e-06	2.14414
MALAT1		NR_002819	1.7e-05	2.14077
LOC150622	uncharacterized LOC150622	NR_026832	1e-06	2.00993
XLOC_003709			1e-06	2.34383
CARD6	caspase recruitment domain family, member 6	NM_032587	8e-06	2.10082
SNORA46	small nucleolar RNA, H/ACA box 46	NR_002978	3e-06	2.2212
ROM1	retinal outer segment membrane protein 1	NM_000327	1e-06	2.07128
TNFRSF10B	tumor necrosis factor receptor superfamily, member 10b	NM_003842	0	2.12755
XLOC_009382			0.006282	2.91644
RHOJ	ras homolog gene family, member J	NM_020663	0	2.05487
IL17RB	interleukin 17 receptor B	NM_018725	0	2.1589
VASP	vasodilator-stimulated phosphoprotein	NM_003370	2e-06	2.16221
MRPL10	mitochondrial ribosomal protein L10	NM_148887	1e-06	3.18698
MERTK	c-mer proto-oncogene tyrosine kinase		0.000124	2.17143
XLOC_l2_010636			2e-06	2.6687
C8orf12	chromosome 8 open reading frame 12	NR_026814	1e-06	2.1412
VPS18	vacuolar protein sorting 18 homolog (S. cerevisiae)	NM_020857	0.00643	2.25421
LOC100131096	uncharacterized LOC100131096	NR_040071	4e-06	2.3991
GPR179	G protein-coupled receptor 179	NM_001004334	0.002278	3.55373
AQP4	aquaporin 4	NM_001650	6e-06	2.02589
XLOC_009409			0.00484	2.06263
CCDC136	coiled-coil domain containing 136	NM_022742	0	2.14286
ROM1	retinal outer segment membrane protein 1	NM_000327	2e-06	2.04509
BICC1	bicaudal C homolog 1 (Drosophila)	NM_001080512	0.002362	3.20699
NEAT1	nuclear paraspeckle assembly transcript 1 (non-protein coding)		0	2.50827
XLOC_010856			0.006482	3.09474
KRT79	keratin 79	NM_175834	0.00219	3.64695
XLOC_009249			0.010723	2.94516
XLOC_l2_015585			0.005033	3.18607
MYO10	myosin X	NM_012334	0	2.12048
MALAT1		NR_002819	6.2e-05	2.06131
DHRS4L1	dehydrogenase/reductase (SDR family) member 4 like 1	NM_001082488	0.000814	2.20319
EPHB4	EPH receptor B4	NM_004444	0	3.58805
LOC100130894	uncharacterized LOC100130894	NR_034083	1e-06	2.2288
	A_33_P3222852		0	2.13742
	A_33_P3881056		1e-06	2.02332
SPATA13	spermatogenesis associated 13	NM_153023	0	2.08853
ROM1	retinal outer segment membrane protein 1	NM_000327	2e-06	2.06936
CRYAB	crystallin, alpha B	NM_001885	0	2.23508
XLOC_009911			0.003311	3.41055
ROM1	retinal outer segment membrane protein 1	NM_000327	1e-06	2.0838
LOC100131581	uncharacterized LOC100131581		0.003706	2.46176
BASP1P1	brain abundant, membrane attached signal protein 1 pseudogene 1	NR_033774	0.000153	2.00352
	A_33_P3319150		0.005806	2.66654
LRRC2	leucine rich repeat containing 2	NM_024512	0.006125	2.65656
XLOC_012833			0.004229	2.31204
FXYD3	FXYD domain containing ion transport regulator 3	NM_001136007	0	2.26508
XLOC_007020			0.004243	3.39832
XLOC_004525		XR_110562	0.008953	3.12977
CLEC2B	C-type lectin domain family 2, member B	NM_005127	1.6e-05	2.07505
	A_33_P3214516		0.00668	2.70691
PTTG1IP	pituitary tumor-transforming 1 interacting protein	NM_004339	1.4e-05	2.1306
NPFF	neuropeptide FF-amide peptide precursor	NM_003717	0	2.04751
CHRM4	cholinergic receptor, muscarinic 4	NM_000741	1e-06	3.72976
EGFR	epidermal growth factor receptor	NM_201283	0.002753	2.11772
PDE4DIP	phosphodiesterase 4D interacting protein		0	2.02374
DLEC1	deleted in lung and esophageal cancer 1	NM_007335	3.3e-05	2.31806
OSTBETA	organic solute transporter beta	NM_178859	0.006295	2.47536
PIK3R5	phosphoinositide-3-kinase, regulatory subunit 5	NM_014308	0.001425	2.67282
UHRF1	ubiquitin-like with PHD and ring finger domains 1	NM_013282	2e-06	2.06867
SPEN	spen homolog, transcriptional regulator (Drosophila)	NM_015001	0.000943	3.1738
EVI2B	ecotropic viral integration site 2B	NM_006495	0	2.29182
PARD3	par-3 partitioning defective 3 homolog (C. elegans)	NM_001184792	1e-06	2.04756
CCDC66	coiled-coil domain containing 66	NM_001012506	0.001486	2.46028
LOC100508383	uncharacterized LOC100508383	XM_003119910	0.002455	3.04114
XLOC_004384			0.006413	3.18899
XLOC_005737			0.005297	2.7873
C6orf118	chromosome 6 open reading frame 118	NM_144980	0	2.69535
NACC2	NACC family member 2, BEN and BTB (POZ) domain containing	NM_144653	2e-05	2.00023
ROM1	retinal outer segment membrane protein 1	NM_000327	1e-06	2.05993
XLOC_001339			0.005112	2.91577
PROM2	prominin 2	NM_001165978	0.004401	3.12665
LPIN3	lipin 3	NM_022896	0	2.70866
PRKX	protein kinase, X-linked	NM_005044	1e-06	2.05255
LINC00340	long intergenic non-protein coding RNA 340	NR_015410	0.007662	2.58305
LOC100507645	uncharacterized LOC100507645	XR_132900	0.000163	2.13366
VASP	vasodilator-stimulated phosphoprotein	NM_003370	0	2.22168
XLOC_l2_007770			0.004678	3.40471
HIGD1B	HIG1 hypoxia inducible domain family, member 1B	NM_016438	1e-06	2.117
ROM1	retinal outer segment membrane protein 1	NM_000327	1e-06	2.05443
ROM1	retinal outer segment membrane protein 1	NM_000327	1e-06	2.1055
SCARNA22	small Cajal body-specific RNA 22	NR_003004	0.001189	2.94276
LOC100287765		NR_038988	0.000563	2.23069
HMBOX1	homeobox containing 1		0.001642	3.84533
XLOC_009191			0.00301	3.15223
GPR182	G protein-coupled receptor 182	NM_007264	0.001774	3.69456
PEG3	paternally expressed 3	NM_006210	0.000499	2.16934
VASP	vasodilator-stimulated phosphoprotein	NM_003370	1e-06	2.12208
RFTN2	raftlin family member 2	NM_144629	9e-06	2.10684
XLOC_007776		XR_108975	0	2.1565
