# Supplementary material for: Bioinformatic Analysis Reveals Phosphodiesterase 4D-Interacting Protein as a Key Frontal Cortex Dementia Switch Gene
Source: Int J Mol Sci. 2020 May 27;21(11):3787. doi: 10.3390/ijms21113787 (PMC7313474; doi:10.3390/ijms21113787)
Supplement: Supplementary file 1 [file ijms-21-03787-s001.zip › Table S7.xlsx]

## Sheet: Supplementary table S7
Supplementary table S7.
Genes shared between DEG and Switch studies				Pathways shared between DEG and Switch studies				TF shared between DEG and Switch stidues
AD: 6 Genes	VaD: 78 genes	FTD: 18 genes		AD: 34 pathways	VaD: 11 pathways	FTD: 22 pathways		AD: 15 TF	VaD: 14 TF	FTD: 1 TF
AQP4	RBM3	ANGPT1		Adherens junction	Acute myeloid leukemia	Hippo signaling pathway		ARNT	PPARG	EGR1
MYO10	OGN	VCAN		Tight junction	Transcriptional misregulation in cancer	Proteoglycans in cancer		CEBPB	CREB1
PDE4DIP	MIA	ADCYAP1		PI3K-Akt signaling pathway	Osteoclast differentiation	Ferroptosis		CREB1	YY1
GPR182	CRH	ITPR2		MAPK signaling pathway	Hippo signaling pathway	TGF-beta signaling pathway		EGR1	STAT1
VASP	GAD2	VEZF1		Regulation of actin cytoskeleton	Viral carcinogenesis	Focal adhesion		ELK1	GATA2
PEG3	GRP	CACNA1G		Pathways in cancer	Protein processing in endoplasmic reticulum	Notch signaling pathway		GATA2	SREBF2
	PRMT8	ITPKB		Pathogenic Escherichia coli infection	Dopaminergic synapse	PI3K-Akt signaling pathway		GATA3	RELA
	MAEL	ZBTB20		Proteoglycans in cancer	MAPK signaling pathway	Endocytosis		JUN	GATA1
	VGF	SSFA2		Small cell lung cancer	Glutamatergic synapse	AGE-RAGE signaling pathway in diabetic complications		MYB	GATA3
	HDC	CFLAR		Focal adhesion	AMPK signaling pathway	Signaling pathways regulating pluripotency of stem cells		PPARG	E2F4
	CCDC136	TNS1		Endocytosis	GABAergic synapse	Regulation of actin cytoskeleton		RELA	SREBF1
	BFSP1	LCAT		Legionellosis		MicroRNAs in cancer		SREBF1	JUN
	CACNG1	ACTA1		Fc gamma R-mediated phagocytosis		MAPK signaling pathway		SREBF2	MYB
	CHORDC1	MAGEL2		Viral carcinogenesis		Small cell lung cancer		STAT1	ESR1
	HTR7P1	PTRF		Prostate cancer		Calcium signaling pathway		YY1
	SUN3	TOB2		Rap1 signaling pathway		Pathways in cancer
	NEAT1	STEAP3		Epithelial cell signaling in Helicobacter pylori infection		Bladder cancer
	OLA1	KTN1		Apoptosis		Platelet activation
	LOC100506459			Signaling pathways regulating pluripotency of stem cells		Autophagy - animal
	PPP1R2			MicroRNAs in cancer		VEGF signaling pathway
	TASP1			Kaposi's sarcoma-associated herpesvirus infection		Oxytocin signaling pathway
	LIPJ			Non-alcoholic fatty liver disease (NAFLD)		Cellular senescence
	VMAC			Shigellosis
	HERC2			Central carbon metabolism in cancer
	ACOT4			Axon guidance
	BEX5			Bacterial invasion of epithelial cells
	CTHRC1			HIF-1 signaling pathway
	INHA			Wnt signaling pathway
	LOC729870			Hepatitis B
	HAPLN1			Fluid shear stress and atherosclerosis
	UBE2N			Thyroid hormone signaling pathway
	CHAF1B			Pancreatic cancer
	PDE4DIP			AGE-RAGE signaling pathway in diabetic complications
	LPIN3			Chagas disease (American trypanosomiasis)
	LOC387647
	LOC100134259
	DHRS11
	BEX2
	TMEM191C
	TRIM37
	NAT6
	NXPH1
	WFIKKN1
	ARID5A
	B9D1
	GLYCTK
	FLT3
	PMM2
	LOC339529
	LOC100131355
	NOXA1
	ESYT3
	MAFF
	RHOV
	SPON2
	CYP26B1
	HPDL
	TRAPPC2L
	FIBP
	C5orf55
	ABCA17P
	ICA1
	NBPF15
	ARMCX5
	SUCLA2
	SART1
	LOC286437
	ARMCX3-AS1
	CIRBP
	TSIX
	LBH
	CYTH1
	AARSD1
	ZFHX2
	ANKRD20A5P
	TM7SF2
	PALLD
	RBM39
