# Supplementary material for: Bioinformatic Analysis Reveals Phosphodiesterase 4D-Interacting Protein as a Key Frontal Cortex Dementia Switch Gene
Source: Int J Mol Sci. 2020 May 27;21(11):3787. doi: 10.3390/ijms21113787 (PMC7313474; doi:10.3390/ijms21113787)
Supplement: Supplementary file 1 [file ijms-21-03787-s001.zip › Table S6.xlsx]

## Sheet: Supplementary table S7
Supplementary table S6. Results from the Venn pathways
Shared pathways						Unique pathays
36 pathways shared between all dementia [AD] and [VAD] and [FTD]:						[Pathways AD]:
Viral carcinogenesis						Wnt signaling pathway
PI3K-Akt signaling pathway						Pathogenic Escherichia coli infection
Hepatitis C						Necroptosis
Pathways in cancer						Thyroid cancer
Epstein-Barr virus infection						Antigen processing and presentation
Hippo signaling pathway						Nucleotide excision repair
Colorectal cancer						Non-alcoholic fatty liver disease (NAFLD)
Proteoglycans in cancer						Legionellosis
Cell cycle						Mismatch repair
MAPK signaling pathway						Shigellosis
Hepatitis B						Inflammatory bowel disease (IBD)
Prostate cancer						Epithelial cell signaling in Helicobacter pylori infection
Chronic myeloid leukemia						Axon guidance
IL-17 signaling pathway						Apoptosis - multiple species
Focal adhesion						Systemic lupus erythematosus
Pancreatic cancer
Thyroid hormone signaling pathway						[Pathways VAD]:
FoxO signaling pathway						Hedgehog signaling pathway
Small cell lung cancer						Protein processing in endoplasmic reticulum
Kaposi's sarcoma-associated herpesvirus infection						Osteoclast differentiation
Endometrial cancer						GABAergic synapse
Renal cell carcinoma						Morphine addiction
Cellular senescence						T cell receptor signaling pathway
p53 signaling pathway						Cholinergic synapse
Bladder cancer						Amoebiasis
ErbB signaling pathway						Circadian entrainment
Transcriptional misregulation in cancer						mTOR signaling pathway
Ubiquitin mediated proteolysis						Phototransduction
Estrogen signaling pathway						Glutamatergic synapse
Signaling pathways regulating pluripotency of stem cells
Breast cancer						[FTD]:
AGE-RAGE signaling pathway in diabetic complications						GnRH signaling pathway
Central carbon metabolism in cancer						Insulin signaling pathway
RIG-I-like receptor signaling pathway						Progesterone-mediated oocyte maturation
Prolactin signaling pathway						NF-kappa B signaling pathway
Chemokine signaling pathway						Calcium signaling pathway
						Gap junction
16 pathways shared [AD] and [FTD]:						VEGF signaling pathway
Adherens junction						Glucagon signaling pathway
Fc gamma R-mediated phagocytosis						Long-term potentiation
Endocytosis						Jak-STAT signaling pathway
Rap1 signaling pathway						Ferroptosis
Notch signaling pathway						RNA degradation
HTLV-I infection						Oocyte meiosis
Tight junction						Autophagy - animal
TGF-beta signaling pathway						Endocrine and other factor-regulated calcium reabsorption
Apoptosis						Salivary secretion
MicroRNAs in cancer						Adrenergic signaling in cardiomyocytes
Longevity regulating pathway - multiple species						Aldosterone synthesis and secretion
Regulation of actin cytoskeleton						Regulation of lipolysis in adipocytes
Bacterial invasion of epithelial cells						Choline metabolism in cancer
Chagas disease (American trypanosomiasis)						Oxytocin signaling pathway
Th17 cell differentiation						Toll-like receptor signaling pathway
Apelin signaling pathway						Leukocyte transendothelial migration
						Toxoplasmosis
4 pathways shared [AD] and [VAD]:						Fc epsilon RI signaling pathway
Alcoholism						Renin secretion
Fluid shear stress and atherosclerosis						Sphingolipid signaling pathway
HIF-1 signaling pathway						Tuberculosis
Adipocytokine signaling pathway						Platelet activation
						Gastric acid secretion
14 pathways shared [VAD] and [FTD]:
Ras signaling pathway
Acute myeloid leukemia
Endocrine resistance
Glioma
Dopaminergic synapse
Serotonergic synapse
Non-small cell lung cancer
B cell receptor signaling pathway
Melanoma
EGFR tyrosine kinase inhibitor resistance
Phospholipase D signaling pathway
TNF signaling pathway
Neurotrophin signaling pathway
AMPK signaling pathway
