# Supplementary material for: Bioinformatic Analysis Reveals Phosphodiesterase 4D-Interacting Protein as a Key Frontal Cortex Dementia Switch Gene
Source: Int J Mol Sci. 2020 May 27;21(11):3787. doi: 10.3390/ijms21113787 (PMC7313474; doi:10.3390/ijms21113787)
Supplement: Supplementary file 1 [file ijms-21-03787-s001.zip › Table S5.xlsx]

## Sheet: Supplementary table S7
Supplementary table S5. Pathway analysis of switch genes in the frontal cortex of AD, VaD and FTD subjects.
Shared between the 3 dementia
Blue: Unique to each dementia
Alzheimer's disease					Vascular dementia					Frontotemporal dementia
Pathway	Total	Hits	P.Value		Pathway	Total	Hits	P.Value		Pathway	Total	Hits	P.Value
Viral carcinogenesis	201	14	9.62e-09		Pathways in cancer	530	26	7.74e-11		Chronic myeloid leukemia	76	9	1.07e-07
PI3K-Akt signaling pathway	354	15	1.88e-06		PI3K-Akt signaling pathway	354	19	1.08e-08		Pathways in cancer	530	21	1.33e-07
Hepatitis C	155	10	3.05e-06		Ubiquitin mediated proteolysis	137	11	3.59e-07		Hepatitis B	163	12	1.55e-07
Pathways in cancer	530	18	3.68e-06		Prostate cancer	97	9	1.33e-06		Prostate cancer	97	9	8.91e-07
Epstein-Barr virus infection	201	11	4.7e-06		Ras signaling pathway	232	12	1.09e-05		Epstein-Barr virus infection	201	12	1.49e-06
Adherens junction	72	7	7.02e-06		Chronic myeloid leukemia	76	7	2.24e-05		Proteoglycans in cancer	201	12	1.49e-06
Hippo signaling pathway	154	9	2.19e-05		Estrogen signaling pathway	138	9	2.44e-05		Ubiquitin mediated proteolysis	137	10	1.97e-06
Colorectal cancer	86	7	2.29e-05		Breast cancer	147	9	4.02e-05		Thyroid hormone signaling pathway	116	9	4.02e-06
Proteoglycans in cancer	201	10	3.02e-05		Kaposi's sarcoma-associated herpesvirus infection	186	10	4.5e-05		Cell cycle	124	9	6.98e-06
Cell cycle	124	8	3.18e-05		Hepatitis C	155	9	6.1e-05		Cellular senescence	160	10	8e-06
MAPK signaling pathway	295	12	3.43e-05		Small cell lung cancer	93	7	8.31e-05		Viral carcinogenesis	201	11	9.78e-06
Hepatitis B	163	9	3.44e-05		Acute myeloid leukemia	66	6	9.59e-05		Endocrine resistance	98	8	9.81e-06
Prostate cancer	97	7	5e-05		Endocrine resistance	98	7	0.000116		FoxO signaling pathway	132	9	1.16e-05
Chronic myeloid leukemia	76	6	0.000108		Glioma	75	6	0.000196		Glioma	75	7	1.51e-05
Fc gamma R-mediated phagocytosis	91	6	0.000292		Colorectal cancer	86	6	0.000414		MAPK signaling pathway	295	13	1.51e-05
IL-17 signaling pathway	93	6	0.000328		Epstein-Barr virus infection	201	9	0.000437		Hepatitis C	155	9	4.21e-05
Endocytosis	244	9	0.000727		Endometrial cancer	58	5	0.000484		Endocytosis	244	11	5.95e-05
Focal adhesion	199	8	0.000834		Cell cycle	124	7	0.000497		Small cell lung cancer	93	7	6.16e-05
Pancreatic cancer	75	5	0.000911		Dopaminergic synapse	131	7	0.000691		Estrogen signaling pathway	138	8	0.000116
Wnt signaling pathway	158	7	0.00102		FoxO signaling pathway	132	7	0.000723		Chagas disease (American trypanosomiasis)	103	7	0.000118
Rap1 signaling pathway	206	8	0.00104		Central carbon metabolism in cancer	65	5	0.00082		Signaling pathways regulating pluripotency of stem cells	139	8	0.000122
Thyroid hormone signaling pathway	116	6	0.00106		Renal cell carcinoma	69	5	0.00108		Transcriptional misregulation in cancer	186	9	0.000172
Notch signaling pathway	48	4	0.00133		Bladder cancer	41	4	0.00115		ErbB signaling pathway	85	6	0.000302
HTLV-I infection	219	8	0.00155		Prolactin signaling pathway	70	5	0.00115		Colorectal cancer	86	6	0.000322
Tight junction	170	7	0.00156		Chemokine signaling pathway	190	8	0.00137		MicroRNAs in cancer	299	11	0.000358
FoxO signaling pathway	132	6	0.00207		Pancreatic cancer	75	5	0.00157		PI3K-Akt signaling pathway	354	12	0.000401
Pathogenic Escherichia coli infection	55	4	0.00221		MAPK signaling pathway	295	10	0.00181		GnRH signaling pathway	93	6	0.000491
TGF-beta signaling pathway	92	5	0.00227		Serotonergic synapse	115	6	0.0019		HTLV-I infection	219	9	0.000577
Small cell lung cancer	93	5	0.00238		Hedgehog signaling pathway	47	4	0.00192		Apoptosis	136	7	0.000652
Apoptosis	136	6	0.00241		Viral carcinogenesis	201	8	0.00196		Central carbon metabolism in cancer	65	5	0.000663
Kaposi's sarcoma-associated herpesvirus infection	186	7	0.0026		Proteoglycans in cancer	201	8	0.00196		Insulin signaling pathway	137	7	0.000682
Endometrial cancer	58	4	0.00269		Protein processing in endoplasmic reticulum	165	7	0.00263		Progesterone-mediated oocyte maturation	99	6	0.000685
MicroRNAs in cancer	299	9	0.00298		ErbB signaling pathway	85	5	0.00273		NF-kappa B signaling pathway	100	6	0.000723
Longevity regulating pathway - multiple species	62	4	0.00343		Osteoclast differentiation	128	6	0.00327		AGE-RAGE signaling pathway in diabetic complications	100	6	0.000723
Renal cell carcinoma	69	4	0.00503		GABAergic synapse	89	5	0.00333		Prolactin signaling pathway	70	5	0.000931
Cellular senescence	160	6	0.00536		Morphine addiction	91	5	0.00367		Calcium signaling pathway	188	8	0.000942
Regulation of actin cytoskeleton	214	7	0.00562		IL-17 signaling pathway	93	5	0.00402		Bladder cancer	41	4	0.000964
Necroptosis	162	6	0.0057		Transcriptional misregulation in cancer	186	7	0.00511		Melanoma	72	5	0.00106
p53 signaling pathway	72	4	0.00586		T cell receptor signaling pathway	101	5	0.00571		Bacterial invasion of epithelial cells	74	5	0.0012
Thyroid cancer	37	3	0.00599		Non-small cell lung cancer	66	4	0.00659		Pancreatic cancer	75	5	0.00127
Bacterial invasion of epithelial cells	74	4	0.00645		Focal adhesion	199	7	0.00733		Hippo signaling pathway	154	7	0.00136
Antigen processing and presentation	77	4	0.00742		Adipocytokine signaling pathway	69	4	0.0077		Focal adhesion	199	8	0.00136
Bladder cancer	41	3	0.00798		B cell receptor signaling pathway	71	4	0.00851		EGFR tyrosine kinase inhibitor resistance	79	5	0.00161
Alcoholism	180	6	0.00939		Cholinergic synapse	112	5	0.00878		Notch signaling pathway	48	4	0.00175
ErbB signaling pathway	85	4	0.0104		Melanoma	72	4	0.00893		Gap junction	88	5	0.00259
Transcriptional misregulation in cancer	186	6	0.0109		Cellular senescence	160	6	0.00957		Fc gamma R-mediated phagocytosis	91	5	0.003
Nucleotide excision repair	47	3	0.0116		Thyroid hormone signaling pathway	116	5	0.0101		Endometrial cancer	58	4	0.00351
Ubiquitin mediated proteolysis	137	5	0.0122		Hepatitis B	163	6	0.0104		Apelin signaling pathway	137	6	0.00362
Estrogen signaling pathway	138	5	0.0125		EGFR tyrosine kinase inhibitor resistance	79	4	0.0123		VEGF signaling pathway	59	4	0.00374
Signaling pathways regulating pluripotency of stem cells	139	5	0.0129		Alcoholism	180	6	0.0164		Longevity regulating pathway - multiple species	62	4	0.00447
Fluid shear stress and atherosclerosis	139	5	0.0129		Signaling pathways regulating pluripotency of stem cells	139	5	0.0208		Glucagon signaling pathway	103	5	0.0051
Breast cancer	147	5	0.0161		Fluid shear stress and atherosclerosis	139	5	0.0208		Breast cancer	147	6	0.00512
Non-alcoholic fatty liver disease (NAFLD)	149	5	0.017		Amoebiasis	96	4	0.0235		Phospholipase D signaling pathway	148	6	0.00529
Legionellosis	55	3	0.0178		Circadian entrainment	97	4	0.0243		Long-term potentiation	67	4	0.0059
HIF-1 signaling pathway	100	4	0.0181		Phospholipase D signaling pathway	148	5	0.0264		TNF signaling pathway	110	5	0.00672
AGE-RAGE signaling pathway in diabetic complications	100	4	0.0181		HIF-1 signaling pathway	100	4	0.0268		Rap1 signaling pathway	206	7	0.00686
Chagas disease (American trypanosomiasis)	103	4	0.0199		AGE-RAGE signaling pathway in diabetic complications	100	4	0.0268		Adherens junction	72	4	0.0076
Mismatch repair	23	2	0.0221		mTOR signaling pathway	153	5	0.0299		Jak-STAT signaling pathway	162	6	0.00814
Th17 cell differentiation	107	4	0.0226		Hippo signaling pathway	154	5	0.0306		Ferroptosis	40	3	0.00913
Shigellosis	65	3	0.0275		TNF signaling pathway	110	4	0.0363		Neurotrophin signaling pathway	119	5	0.0093
Central carbon metabolism in cancer	65	3	0.0275		Phototransduction	28	2	0.0399		RNA degradation	79	4	0.0105
Inflammatory bowel disease (IBD)	65	3	0.0275		Glutamatergic synapse	114	4	0.0405		Oocyte meiosis	125	5	0.0114
Epithelial cell signaling in Helicobacter pylori infection	68	3	0.0309		RIG-I-like receptor signaling pathway	70	3	0.0451		Autophagy - animal	128	5	0.0125
Adipocytokine signaling pathway	69	3	0.0321		Neurotrophin signaling pathway	119	4	0.0463		Ras signaling pathway	232	7	0.0127
RIG-I-like receptor signaling pathway	70	3	0.0333		AMPK signaling pathway	120	4	0.0475		Dopaminergic synapse	131	5	0.0137
Prolactin signaling pathway	70	3	0.0333		p53 signaling pathway	72	3	0.0484		Endocrine and other factor-regulated calcium reabsorption	48	3	0.015
Axon guidance	181	5	0.0355							Kaposi's sarcoma-associated herpesvirus infection	186	6	0.0154
Chemokine signaling pathway	190	5	0.0424							Salivary secretion	90	4	0.0163
Apoptosis - multiple species	33	2	0.0433							Chemokine signaling pathway	190	6	0.0169
Systemic lupus erythematosus	133	4	0.0449							TGF-beta signaling pathway	92	4	0.0175
Apelin signaling pathway	137	4	0.0491							IL-17 signaling pathway	93	4	0.0182
										Adrenergic signaling in cardiomyocytes	145	5	0.0204
										Aldosterone synthesis and secretion	98	4	0.0216
										Regulation of lipolysis in adipocytes	55	3	0.0216
										Choline metabolism in cancer	99	4	0.0223
										Oxytocin signaling pathway	153	5	0.0251
										Toll-like receptor signaling pathway	104	4	0.0262
										Regulation of actin cytoskeleton	214	6	0.0284
										Th17 cell differentiation	107	4	0.0287
										Leukocyte transendothelial migration	112	4	0.0332
										Toxoplasmosis	113	4	0.0341
										Acute myeloid leukemia	66	3	0.0346
										Non-small cell lung cancer	66	3	0.0346
										Serotonergic synapse	115	4	0.036
										Tight junction	170	5	0.0371
										Fc epsilon RI signaling pathway	68	3	0.0373
										Renin secretion	69	3	0.0387
										Renal cell carcinoma	69	3	0.0387
										Sphingolipid signaling pathway	119	4	0.0401
										RIG-I-like receptor signaling pathway	70	3	0.0402
										AMPK signaling pathway	120	4	0.0411
										B cell receptor signaling pathway	71	3	0.0416
										p53 signaling pathway	72	3	0.0431
										Tuberculosis	179	5	0.0447
										Platelet activation	124	4	0.0455
										Gastric acid secretion	75	3	0.0477
