# Supplementary material for: Bioinformatic Analysis Reveals Phosphodiesterase 4D-Interacting Protein as a Key Frontal Cortex Dementia Switch Gene
Source: Int J Mol Sci. 2020 May 27;21(11):3787. doi: 10.3390/ijms21113787 (PMC7313474; doi:10.3390/ijms21113787)
Supplement: Supplementary file 1 [file ijms-21-03787-s001.zip › Table S4.xlsx]

## Sheet: Sheet1
List of Switch genes
Red: Gene shared between the 3 dementia
Green: Genes shared between AD and VaD
Blue: Genes shared between AD and FTD
Purple: Genes shared between VaD and FTD
Black: Genes specific to each dementia
GSE122063 AD switch genes	GSE 122063 VaD switch	GSE13162 FTD switch genes
AFF1	AARSD1	ACACB
AHSA2	ABCA17P	ACSF2
ANLN	ACOT4	ACTA1
AQP4	ADCYAP1	ADCYAP1
ARMC3	ALKBH3	AGFG2
BAG3	ALKBH6	ANGPT1
BASP1P1	ANKRD20A5P	AP2A2
BICC1	ARID5A	ARHGEF40
C20orf141	ARMCX3-AS1	BAZ1A
C4A	ARMCX5	BIN2
C6orf118	ASMT	C2orf68
C6orf222	B9D1	CACNA1G
C8orf12	BEX2	CAMK1D
CAPS	BEX5	CAPN2
CARD6	BFSP1	CD40
CCDC136	C14orf135	CD68
CCDC66	C16orf93	CDC34
CHRM4	C17orf108	CDK5RAP2
CHST6	C18orf42	CFLAR
CISH	C5orf55	CTDSP1
CLEC2B	CACNG1	CUEDC1
COL27A1	CCDC136	CYB5B
CRYAB	CECR2	DAGLA
CSDA	CHAF1B	DNAL4
DHRS4L1	CHORDC1	EFNA3
DLEC1	CIRBP	EGFL8
EFNA1	CRH	FAM63A
EGFR	CTHRC1	FBXW4
EPHB4	CYB5RL	GOLIM4
EVI2B	CYP26B1	GPNMB
FAM65C	CYTH1	GRPEL1
FXYD3	DHRS11	HIGD1B
GON4L	DLX1	HMG20B
GPR179	ENTPD3	HYAL1
GPR182	EPHA7	INPPL1
GRIK1-AS1	ESYT3	ISYNA1
HIGD1B	FAM106CP	ITPKB
HIST1H2AH	FAM69C	ITPR2
HIST1H2AK	FIBP	KTN1
HIST2H2BF	FKBP5	LARS
HMBOX1	FLJ33534	LCAT
IL17RB	FLT3	LOC100506248
ITPKB	FMOD	LOC100996724
KCNE4	FRMPD2	LOC100996761
KRT79	GAD2	LOC101928634
LINC00340	GK5	LOC101929792
LOC100130894	GLYCTK	LOC101930416
LOC100131096	GNG3	LOC728026
LOC100131541	GNG4	MAGEL2
LOC100131581	GREB1	MAP3K11
LOC100287765	GRP	MAPKAPK3
LOC100505971	HAPLN1	MIR1244-1
LOC100506795	HDC	MIR1244-2
LOC100507645	HERC2	MIR1244-3
LOC100508383	HMGCS1	NBPF10
LOC150622	HPDL	NBPF14
LOC387895	HSD11B2	NBPF26
LOC400958	HSPB3	NBPF9
LOC646890	HTR7	NEURL1
LOC729506	HTR7P1	NOL12
LPIN3	HYDIN	NT5DC3
LRRC2	ICA1	PCBP2
LRRD1	INHA	PDE4DIP
MALAT1	KDM4D	PDGFRB
MERTK	KIT	PLIN3
MRPL10	LAMB1	PPT2
MYO10	LANCL1	PPT2-EGFL8
NACC2	LBH	PTK2B
NEAT1	LDHC	PTMA
NPFF	LIPJ	PTRF
NUPR1	LOC100131176	SEPT10
OR52E8	LOC100131355	SLC4A2
OSTBETA	LOC100134259	SLC6A12
PARD3	LOC100505504	SNORA67
PDE4DIP	LOC100506128	SSFA2
PDLIM4	LOC100506310	ST6GALNAC2
PEG3	LOC100506459	STEAP3
PGAM2	LOC100507360	TCF3
PIK3R5	LOC100507645	TNS1
PIP5K1B	LOC100653017	TNXA
PPP6R1	LOC286437	TNXB
PRKX	LOC339529	TOB2
PROM2	LOC375295	TRIOBP
PTTG1IP	LOC387647	UNC119B
PVRL3-AS1	LOC388242	VCAN
REP15	LOC401442	VEZF1
RFTN2	LOC613126	WWC3
RHOJ	LOC729870	ZBTB20
ROM1	LPIN3
RPA4	LRP2
RUNX3	LRRC37A2
SCARNA22	MAEL
SLC7A2	MAFF
SLCO1A2	MATL2963
SNORA28	MIA
SNORA46	MIAT
SNORD17	MYT1L
SNORD67	NAT6
SPATA13	NBPF15
SPEN	NEAT1
TBL1X	NMU
TCL1B	NOXA1
TNFRSF10B	NPPA
TTN	NPTX2
UHRF1	NQO1
VASP	NXPH1
VPS18	OGN
XLOC_000495	OLA1
XLOC_001339	PALLD
XLOC_001699	PCP4L1
XLOC_002486	PDE4DIP
XLOC_003709	PEX11G
XLOC_004187	PMM2
XLOC_004384	PPEF1
XLOC_004525	PPP1R2
XLOC_004956	PRMT8
XLOC_005327	RBM3
XLOC_005471	RBM39
XLOC_005737	RHOV
XLOC_005877	RNF165
XLOC_007020	SAP25
XLOC_007052	SART1
XLOC_007776	SCARA5
XLOC_008559	SCARNA22
XLOC_009191	SLC7A4
XLOC_009249	SMC1A
XLOC_009382	SPON2
XLOC_009409	SUCLA2
XLOC_009764	SUN3
XLOC_009911	SYP
XLOC_010855	TARBP1
XLOC_010856	TARP
XLOC_011134	TASP1
XLOC_012294	TEKT3
XLOC_012810	TM7SF2
XLOC_012833	TMEM191C
XLOC_013368	TRAPPC2L
XLOC_l2_007034	TRIM37
XLOC_l2_007770	TSIX
XLOC_l2_010636	TUBB4A
XLOC_l2_010855	UBE2N
XLOC_l2_012388	VGF
XLOC_l2_014048	VMAC
XLOC_l2_015585	WDR52
ZBED6	WDR86
ZFP36L1	WFIKKN1
	XLOC_000647
	XLOC_003221
	XLOC_006010
	XLOC_006951
	XLOC_007291
	XLOC_008047
	XLOC_009120
	XLOC_010585
	XLOC_011112
	XLOC_011184
	XLOC_011804
	XLOC_012170
	XLOC_013429
	XLOC_013958
	XLOC_l2_005690
	XLOC_l2_005871
	XLOC_l2_006404
	XLOC_l2_006718
	XLOC_l2_009136
	XLOC_l2_011798
	XLOC_l2_013153
	XLOC_l2_014785
	ZFHX2
	ZNF483
	ZNF850
	ZSCAN1
