# Supplementary material for: Bioinformatic Analysis Reveals Phosphodiesterase 4D-Interacting Protein as a Key Frontal Cortex Dementia Switch Gene
Source: Int J Mol Sci. 2020 May 27;21(11):3787. doi: 10.3390/ijms21113787 (PMC7313474; doi:10.3390/ijms21113787)
Supplement: Supplementary file 1 [file ijms-21-03787-s001.zip › Table S3.xlsx]

## Sheet: Sheet1
Supplementary table S3. Switch genes identified in the frontal cortex of FTD subjects compared to non-demented controls (GSE13162 with GPL571).
GENE_SYMBOL	GENE_NAME	REFSEQ	p values	fc
LOC100506248 /// LOC728026 /// MIR1244-1 /// MIR1244-2 /// MIR1244-3 /// PTMA	prothymosin alpha-like /// prothymosin alpha-like /// microRNA 1244-1 /// microRNA 1244-2 /// microRNA 1244-3 /// prothymosin, alpha	NM_002823	0.000286	1.80233
KTN1	kinectin 1 (kinesin receptor)	NM_004986	0.000701	2.26595
GPNMB	glycoprotein (transmembrane) nmb	NM_002510	0.00077	3.39478
INPPL1	inositol polyphosphate phosphatase-like 1	NM_001567	0.000707	1.53225
CYB5B	cytochrome b5 type B (outer mitochondrial membrane)	AW235051	9.4e-05	0.544184
SLC4A2	solute carrier family 4 (anion exchanger), member 2	NM_003040	0.000216	1.73222
PLIN3	perilipin 3	NM_005817	0.000151	1.63581
VEZF1	vascular endothelial zinc finger 1	AU146275	0.001059	2.59171
PDGFRB	platelet-derived growth factor receptor, beta polypeptide	NM_002609	0.000636	1.93276
UNC119B	unc-119 homolog B (C. elegans)	BC004815	0.000568	1.59726
SSFA2	sperm specific antigen 2	NM_006751	0.001013	2.82244
ITPR2	inositol 1,4,5-trisphosphate receptor, type 2	AI963873	0.00052	2.93093
MAPKAPK3	mitogen-activated protein kinase-activated protein kinase 3	NM_004635	9.2e-05	1.71243
PTK2B	protein tyrosine kinase 2 beta	NM_004103	0.000588	0.469094
CD68 /// LOC101928634 /// SNORA67	CD68 molecule /// uncharacterized LOC101928634 /// small nucleolar RNA, H/ACA box 67	NM_001251	3e-05	1.59272
MAP3K11	mitogen-activated protein kinase kinase kinase 11	NM_002419	0.000203	1.67562
ITPKB	inositol-trisphosphate 3-kinase B	NM_002221	0.000914	2.78891
ACTA1	actin, alpha 1, skeletal muscle	NM_001100	0.000636	0.638603
DNAL4	dynein, axonemal, light chain 4	NM_005740	0.000698	0.534635
GOLIM4	golgi integral membrane protein 4	NM_014498	0.000411	3.86995
LCAT	lecithin-cholesterol acyltransferase	NM_000229	0.000783	2.47737
ST6GALNAC2	ST6 (alpha-N-acetyl-neuraminyl-2,3-beta-galactosyl-1,3)-N-acetylgalactosaminide alpha-2,6-sialyltransferase 2	NM_006456	0.000139	1.67222
VCAN	versican	NM_004385	0.000425	3.41308
NEURL1	neuralized E3 ubiquitin protein ligase 1	AF029729	0.000777	0.65095
ANGPT1	angiopoietin 1	U83508	5.5e-05	4.06229
SLC6A12	solute carrier family 6 (neurotransmitter transporter), member 12	U27699	2.1e-05	3.00233
ADCYAP1	adenylate cyclase activating polypeptide 1 (pituitary)	NM_001117	0.000743	0.389796
PTMA	prothymosin, alpha	NM_016171	0.000337	1.75487
PTRF	polymerase I and transcript release factor	AF312393	0.000798	2.08217
TCF3	transcription factor 3	M31523	0.000864	1.63935
CFLAR	CASP8 and FADD-like apoptosis regulator	AF005774	0.000772	2.09216
EGFL8 /// PPT2 /// PPT2-EGFL8	EGF-like-domain, multiple 8 /// palmitoyl-protein thioesterase 2 /// PPT2-EGFL8 readthrough (NMD candidate)	AF020544	0.000215	2.0375
EFNA3	ephrin-A3	AW189015	0.000928	0.570138
NOL12 /// TRIOBP	nucleolar protein 12 /// TRIO and F-actin binding protein	AF281030	0.000407	2.57391
CACNA1G	calcium channel, voltage-dependent, T type, alpha 1G subunit	AF126966	0.000815	0.427106
HYAL1	hyaluronoglucosaminidase 1	AF173154	0.000892	1.63419
HMG20B	high mobility group 20B	BC002552	0.00048	2.47657
GRPEL1	GrpE-like 1, mitochondrial (E. coli)	AI984421	0.000575	0.538679
CDC34	cell division cycle 34	BG476661	0.001028	0.64123
SEPT10	septin 10	BF966021	0.000487	2.76436
ZBTB20	zinc finger and BTB domain containing 20	BG251521	0.00098	3.2051
PCBP2	poly(rC) binding protein 2	AW025150	0.000332	1.60269
LOC100996724 /// LOC100996761 /// LOC101929792 /// LOC101930416 /// PDE4DIP	phosphodiesterase 4D interacting protein-like /// uncharacterized LOC100996761 /// uncharacterized LOC101929792 /// myomegalin-like /// phosphodiesterase 4D interacting protein	H15535	0.001154	3.88476
TNXA /// TNXB	tenascin XA (pseudogene) /// tenascin XB	BE044614	0.000804	1.70671
DAGLA	diacylglycerol lipase, alpha	AB014559	0.000672	0.663734
NBPF10 /// NBPF14 /// NBPF26 /// NBPF9	neuroblastoma breakpoint family, member 10 /// neuroblastoma breakpoint family, member 14 /// neuroblastoma breakpoint family, member 26 /// neuroblastoma breakpoint family, member 9	BE732345	0.000351	2.23323
CAPN2	calpain 2, (m/II) large subunit	AK023851	0.00086	1.60293
CD40	CD40 molecule, TNF receptor superfamily member 5	BF664114	0.000351	1.50391
AP2A2	adaptor-related protein complex 2, alpha 2 subunit	AA877641	0.000285	0.527076
TNXA /// TNXB	tenascin XA (pseudogene) /// tenascin XB	M25813	0.001102	1.60576
LARS	leucyl-tRNA synthetase	D84223	0.000386	1.61108
CTDSP1	CTD (carboxy-terminal domain, RNA polymerase II, polypeptide A) small phosphatase 1	NM_021198	0.000531	1.99667
BAZ1A	bromodomain adjacent to zinc finger domain, 1A	AA102574	0.000978	3.48467
STEAP3	STEAP family member 3, metalloreductase	NM_018234	0.000933	2.26394
NT5DC3	5'-nucleotidase domain containing 3	NM_016575	1.2e-05	0.435016
ACSF2	acyl-CoA synthetase family member 2	NM_025149	0.001088	2.11041
BIN2	bridging integrator 2	NM_016293	8.7e-05	1.92312
CUEDC1	CUE domain containing 1	NM_017949	0.000479	1.79298
WWC3	WWC family member 3	NM_018458	0.000265	1.81523
HIGD1B	HIG1 hypoxia inducible domain family, member 1B	NM_016438	0.000226	2.32193
MAGEL2	MAGE-like 2	NM_019066	8.7e-05	0.39056
CAMK1D	calcium/calmodulin-dependent protein kinase ID	NM_020397	0.000675	0.361666
ARHGEF40	Rho guanine nucleotide exchange factor (GEF) 40	NM_018071	0.000439	1.746
CDK5RAP2	CDK5 regulatory subunit associated protein 2	NM_018249	0.000851	1.54135
TOB2	transducer of ERBB2, 2	AL008582	0.000566	2.33952
FBXW4	F-box and WD repeat domain containing 4	AF281859	0.00093	1.71159
VCAN	versican	BF218922	0.000412	3.64255
TNS1	tensin 1	AL046979	0.000174	2.97414
FAM63A	family with sequence similarity 63, member A	AL561943	0.000574	1.65684
C2orf68	chromosome 2 open reading frame 68	BF110411	0.000571	1.83577
ISYNA1	inositol-3-phosphate synthase 1	AL137749	0.000936	3.21538
AGFG2	ArfGAP with FG repeats 2	H07885	0.001158	1.61525
ACACB	acetyl-CoA carboxylase beta	AI970898	0.000673	3.15297
ACACB	acetyl-CoA carboxylase beta	AI057637	0.000817	3.68927
	--Control	AFFX-BioB-3	0.00034	2.07616
	--Control	AFFX-BioB-5	5e-05	2.28979
	--Control	AFFX-BioC-3	0.000357	2.0129
	--Control	AFFX-BioC-5	0.00031	1.93815
	--Control	AFFX-BioDn-3	0.000761	1.90936
	--Control	AFFX-BioDn-5	0.000268	2.15756
	--Control	AFFX-r2-Ec-bioB-3	0.000624	2.04802
	--Control	AFFX-r2-Ec-bioB-5	5.1e-05	2.31359
	--Control	AFFX-r2-Ec-bioB-M	7.8e-05	2.12691
	--Control	AFFX-r2-Ec-bioC-3	0.000768	2.0058
	--Control	AFFX-r2-Ec-bioC-5	0.000272	2.08295
	--Control	AFFX-r2-Ec-bioD-3	0.000539	1.94696
	--Control	AFFX-r2-Ec-bioD-5	0.000495	2.02472
