# Supplementary material for: Bioinformatic Analysis Reveals Phosphodiesterase 4D-Interacting Protein as a Key Frontal Cortex Dementia Switch Gene
Source: Int J Mol Sci. 2020 May 27;21(11):3787. doi: 10.3390/ijms21113787 (PMC7313474; doi:10.3390/ijms21113787)
Supplement: Supplementary file 1 [file ijms-21-03787-s001.zip › Table S2.xlsx]

## Sheet: Sheet1
Supplementary table S2. Switch genes identified in the frontal cortex of VaD subjects compared to non-demented controls (GSE122063 with GPL16699).
GENE_SYMBOL	GENE_NAME	REFSEQ	p values	fc
ADCYAP1	adenylate cyclase activating polypeptide 1 (pituitary)	NM_001099733	2.5e-05	0.40351
TARBP1	TAR (HIV-1) RNA binding protein 1	NM_005646	0	0.487898
FLJ33534	uncharacterized LOC285150		0	1.83417
LAMB1	laminin, beta 1	NM_002291	3.6e-05	0.478559
XLOC_l2_013153			3e-06	0.501774
XLOC_l2_006404			0	2.09172
	A_33_P3276062		0.000416	2.08892
NOXA1	NADPH oxidase activator 1	NM_006647	0	0.534717
LDHC	lactate dehydrogenase C	NM_002301	0.000245	0.543124
SMC1A	structural maintenance of chromosomes 1A	NM_006306	4e-06	1.84832
SUN3	Sad1 and UNC84 domain containing 3	NM_001030019	5e-05	0.508462
TASP1	taspase, threonine aspartase, 1	NM_017714	4e-06	0.54993
XLOC_012170		XR_109456	0.000588	0.535783
TRAPPC2L	trafficking protein particle complex 2-like	NM_016209	6e-06	0.544123
NXPH1	neurexophilin 1	NM_152745	5.9e-05	0.50476
UBE2N	ubiquitin-conjugating enzyme E2N	NM_003348	0.000209	0.498212
LOC729870	uncharacterized LOC729870		0.00033	0.525067
XLOC_011804			5.1e-05	2.06443
CYB5RL	cytochrome b5 reductase-like		0.000238	0.417905
TASP1	taspase, threonine aspartase, 1	NM_017714	1e-06	0.513565
BFSP1	beaded filament structural protein 1, filensin	NM_001195	0	0.490665
LOC100506128	uncharacterized LOC100506128	XR_108311	0.005742	0.5476
PPP1R2	protein phosphatase 1, regulatory (inhibitor) subunit 2	NM_006241	6e-06	0.494247
OGN	osteoglycin	NM_033014	0.006498	0.415325
MYT1L	myelin transcription factor 1-like	NM_015025	0.005373	0.560802
MATL2963	uncharacterized LOC283314	NR_026947	1.6e-05	1.78302
LOC100131176	uncharacterized LOC100131176	NR_034012	0.000942	0.463527
MAFF	v-maf musculoaponeurotic fibrosarcoma oncogene homolog F (avian)	NM_012323	0.002021	1.86999
HDC	histidine decarboxylase	NM_002112	0.000547	0.469281
BEX5	brain expressed, X-linked 5	NM_001012978	0.000349	0.495045
BFSP1	beaded filament structural protein 1, filensin	NM_001195	0	0.473173
HSD11B2	hydroxysteroid (11-beta) dehydrogenase 2	NM_000196	7e-06	2.3324
LANCL1	LanC lantibiotic synthetase component C-like 1 (bacterial)	NM_006055	6e-06	0.526024
	A_33_P3395403		1e-06	1.8098
GNG4	guanine nucleotide binding protein (G protein), gamma 4	NM_001098722	0.000545	0.525277
FLT3	fms-related tyrosine kinase 3	NM_004119	0.000208	0.510894
OLA1	Obg-like ATPase 1	NM_013341	1.4e-05	0.488001
SLC7A4	solute carrier family 7 (orphan transporter), member 4	NM_004173	0.000446	0.489208
ALKBH3	alkB, alkylation repair homolog 3 (E. coli)	NM_139178	0.000107	0.548232
UBE2N	ubiquitin-conjugating enzyme E2N	NM_003348	0.000103	0.546769
DLX1	distal-less homeobox 1	NM_178120	0.000374	0.512434
GRP	gastrin-releasing peptide	NM_002091	2.5e-05	0.458169
SUCLA2	succinate-CoA ligase, ADP-forming, beta subunit	NM_003850	0.000734	0.551317
PMM2	phosphomannomutase 2	NM_000303	2.4e-05	0.523103
CYP26B1	cytochrome P450, family 26, subfamily B, polypeptide 1	NM_019885	0.003382	0.567838
GRP	gastrin-releasing peptide	NM_002091	9e-06	0.369397
TMEM191C	transmembrane protein 191C		1.9e-05	0.506651
SART1	squamous cell carcinoma antigen recognized by T cells	NM_005146	0	1.80873
TUBB4A	tubulin, beta 4A class IVa	NM_006087	0.000184	0.548531
MAEL	maelstrom homolog (Drosophila)	NM_032858	2e-06	0.345315
HPDL	4-hydroxyphenylpyruvate dioxygenase-like	NM_032756	0	0.530712
XLOC_000647			0	0.498609
ZNF850	zinc finger protein 850	NM_001193552	0	2.13736
GLYCTK	glycerate kinase	NM_145262	0.002521	0.57061
MAFF	v-maf musculoaponeurotic fibrosarcoma oncogene homolog F (avian)	NM_012323	0.003136	1.8728
ARMCX5	armadillo repeat containing, X-linked 5	NM_022838	0	0.557719
BFSP1	beaded filament structural protein 1, filensin	NM_001195	3e-06	0.467031
LOC375295	uncharacterized LOC375295	NR_040001	0.000138	0.553964
ANKRD20A5P	ankyrin repeat domain 20 family, member A5, pseudogene	NR_040113	1.1e-05	1.79386
KDM4D	lysine (K)-specific demethylase 4D	NM_018039	4.2e-05	0.455469
FAM69C	family with sequence similarity 69, member C	NM_001044369	1e-06	0.50246
TSIX	TSIX transcript, XIST antisense RNA (non-protein coding)	NR_003255	1e-06	1.77928
TEKT3	tektin 3	NM_031898	0.000537	0.543558
C14orf135	chromosome 14 open reading frame 135		0	2.01718
AARSD1	alanyl-tRNA synthetase domain containing 1	NM_025267	9e-06	0.548086
TASP1	taspase, threonine aspartase, 1	NM_017714	2e-06	0.563372
ABCA17P	ATP-binding cassette, sub-family A (ABC1), member 17, pseudogene	NR_003574	0	1.99454
MIA	melanoma inhibitory activity	NM_006533	0	3.11559
LOC613126	uncharacterized LOC613126	XR_108845	3e-05	0.495249
CHAF1B	chromatin assembly factor 1, subunit B (p60)	NM_005441	0.000115	0.565946
BFSP1	beaded filament structural protein 1, filensin	NM_001195	0	0.483078
ALKBH6	alkB, alkylation repair homolog 6 (E. coli)	NM_198867	2e-06	0.570051
LBH	limb bud and heart development homolog (mouse)	NM_030915	3e-06	0.570155
MAEL	maelstrom homolog (Drosophila)	NM_032858	0	0.401257
EPHA7	EPH receptor A7	NM_004440	1.9e-05	1.82299
SPON2	spondin 2, extracellular matrix protein	NM_012445	4e-06	0.56737
ENTPD3	ectonucleoside triphosphate diphosphohydrolase 3	NM_001248	0.000841	0.52011
CTHRC1	collagen triple helix repeat containing 1	NM_138455	0.00037	0.557119
ASMT	acetylserotonin O-methyltransferase	NM_004043	0	0.421722
XLOC_l2_011798			0	0.347463
B9D1	B9 protein domain 1	NM_015681	0.000304	0.518006
NPTX2	neuronal pentraxin II	NM_002523	4e-05	0.52423
GK5	glycerol kinase 5 (putative)	NM_001039547	1.1e-05	0.507125
CTHRC1	collagen triple helix repeat containing 1	NM_138455	0.001016	0.531254
CYTH1	cytohesin 1		1e-06	1.81793
AARSD1	alanyl-tRNA synthetase domain containing 1	NM_025267	5e-06	0.563497
GNG3	guanine nucleotide binding protein (G protein), gamma 3	NM_012202	0.003715	0.563926
XLOC_013958			3e-06	1.75669
NBPF15	neuroblastoma breakpoint family, member 15	NM_001170755	9e-06	1.84029
UBE2N	ubiquitin-conjugating enzyme E2N	NM_003348	0.000228	0.524788
CIRBP	cold inducible RNA binding protein	NM_001280	0	0.356828
HSPB3	heat shock 27kDa protein 3	NM_006308	1.3e-05	0.520905
KIT	v-kit Hardy-Zuckerman 4 feline sarcoma viral oncogene homolog	NM_000222	0.001695	0.535145
TM7SF2	transmembrane 7 superfamily member 2	NM_003273	1e-06	0.562412
TRIM37	tripartite motif containing 37	NM_015294	0.000112	0.507981
HDC	histidine decarboxylase	NM_002112	1.4e-05	0.44097
FAM106CP	family with sequence similarity 106, member C pseudogene	NR_026810	0.000164	1.83662
MAEL	maelstrom homolog (Drosophila)	NM_032858	0	0.405512
C18orf42	chromosome 18 open reading frame 42	NM_001145194	0.000367	0.472308
ZNF483	zinc finger protein 483	NM_001007169	7e-06	1.84709
CHAF1B	chromatin assembly factor 1, subunit B (p60)	NM_005441	6.8e-05	0.54425
FMOD	fibromodulin	NM_002023	0.005528	0.564261
HMGCS1	3-hydroxy-3-methylglutaryl-CoA synthase 1 (soluble)	NM_002130	6e-06	0.546399
NEAT1	nuclear paraspeckle assembly transcript 1 (non-protein coding)		4.5e-05	2.46074
XLOC_009120			0.003272	1.96763
LOC387647	patched domain containing 3 pseudogene	NR_003930	0	1.96122
HAPLN1	hyaluronan and proteoglycan link protein 1	NM_001884	0.000126	0.500912
XLOC_l2_005690			1e-06	2.30456
	A_33_P3309859		0.000278	0.480205
LOC100131355	uncharacterized LOC100131355		0	1.96665
RBM39	RNA binding motif protein 39	NM_001242600	0	1.75264
TARP	TCR gamma alternate reading frame protein	NM_001003799	0.000202	0.464588
PEX11G	peroxisomal biogenesis factor 11 gamma	NM_080662	6.9e-05	0.550677
XLOC_013429		XR_132661	0.000482	0.545949
CACNG1	calcium channel, voltage-dependent, gamma subunit 1	NM_000727	4.1e-05	0.503661
TASP1	taspase, threonine aspartase, 1	NM_017714	2e-05	0.543118
UBE2N	ubiquitin-conjugating enzyme E2N	NM_003348	0.00027	0.50768
C5orf55	chromosome 5 open reading frame 55	NM_138464	0	0.545798
HTR7	5-hydroxytryptamine (serotonin) receptor 7 (adenylate cyclase-coupled)	NM_019859	5e-06	0.501893
XLOC_009120			0.008274	1.80906
SPON2	spondin 2, extracellular matrix protein	NM_012445	6e-06	0.562874
XLOC_l2_009136			4.2e-05	1.75372
LOC286437	uncharacterized LOC286437	NR_039980	0	1.77516
	A_32_P79190		3e-06	2.16975
PRMT8	protein arginine methyltransferase 8	NM_019854	0.000228	0.367094
BFSP1	beaded filament structural protein 1, filensin	NM_001195	2e-06	0.453057
OGN	osteoglycin	NM_033014	0.002282	0.334237
MAEL	maelstrom homolog (Drosophila)	NM_032858	1.1e-05	0.462472
XLOC_007291			0.000534	1.81405
XLOC_010585			5.7e-05	0.427712
INHA	inhibin, alpha	NM_002191	2.5e-05	0.521183
ESYT3	extended synaptotagmin-like protein 3	NM_031913	1e-06	1.86354
XLOC_003221			0	1.80621
C16orf93	chromosome 16 open reading frame 93	NM_001195620	0.000592	0.526812
TASP1	taspase, threonine aspartase, 1	NM_017714	3e-06	0.528261
NMU	neuromedin U	NM_006681	0.000343	0.36404
HDC	histidine decarboxylase	NM_002112	4e-06	0.440229
RNF165	ring finger protein 165	NM_152470	6.6e-05	0.522015
LIPJ	lipase, family member J	NM_001010939	0.000453	0.534306
XLOC_006010			0.002962	1.77617
FMOD	fibromodulin	NM_002023	0.003535	0.555567
ZSCAN1	zinc finger and SCAN domain containing 1		1e-06	0.421577
C17orf108	chromosome 17 open reading frame 108	NM_001076680	0	0.470006
UBE2N	ubiquitin-conjugating enzyme E2N	NM_003348	0.000209	0.522297
WDR52	WD repeat domain 52	NM_001164496	6e-06	1.81289
GRP	gastrin-releasing peptide	NM_002091	1.7e-05	0.492214
XLOC_011184			0	1.87965
SPON2	spondin 2, extracellular matrix protein	NM_012445	3e-06	0.544111
CCDC136	coiled-coil domain containing 136	NM_022742	0	2.43583
ZFHX2	zinc finger homeobox 2	NM_033400	0	1.99172
LOC100506459	uncharacterized LOC100506459	XR_110492	7.6e-05	1.94916
PCP4L1	Purkinje cell protein 4 like 1	NM_001102566	0.001546	0.500032
NEAT1	nuclear paraspeckle assembly transcript 1 (non-protein coding)		0.000171	2.11225
XLOC_l2_014785			1.1e-05	2.0197
BFSP1	beaded filament structural protein 1, filensin	NM_001195	4e-06	0.493085
	A_33_P3323054		5e-06	0.537662
VGF	VGF nerve growth factor inducible	NM_003378	4.4e-05	0.376401
PPEF1	protein phosphatase, EF-hand calcium binding domain 1	NM_006240	7.2e-05	0.358149
HERC2	hect domain and RLD 2	NM_004667	7.7e-05	1.99618
TASP1	taspase, threonine aspartase, 1	NM_017714	2.2e-05	0.56206
LRRC37A2	leucine rich repeat containing 37, member A2	NM_001006607	1.2e-05	1.87471
XLOC_006951			0	0.211393
LOC388242	coiled-coil domain containing 101 pseudogene	NR_002556	9.4e-05	0.557603
FKBP5	FK506 binding protein 5	NM_004117	0.005091	1.75658
MIAT		NR_033319	0	1.94016
SCARA5	scavenger receptor class A, member 5 (putative)	NM_173833	0.007769	0.490143
MAEL	maelstrom homolog (Drosophila)	NM_032858	0	0.4258
LOC100506310	uncharacterized protein C1orf167-like	XM_003118849	0.000792	0.541414
HDC	histidine decarboxylase	NM_002112	0.000277	0.451244
HDC	histidine decarboxylase	NM_002112	2.1e-05	0.436916
PALLD	palladin, cytoskeletal associated protein	NM_001166109	0	1.75919
LOC100507645		XR_110916	0.001194	1.84491
MAEL	maelstrom homolog (Drosophila)	NM_032858	1.4e-05	0.369
LOC100507360	uncharacterized LOC100507360	XR_109953	0.003652	0.509948
LOC100134259	uncharacterized LOC100134259	NR_024452	0	0.512562
GAD2	glutamate decarboxylase 2 (pancreatic islets and brain, 65kDa)	NM_000818	0.000486	0.347485
FRMPD2	FERM and PDZ domain containing 2	NM_001018071	0.000646	0.430012
DHRS11	dehydrogenase/reductase (SDR family) member 11	NM_024308	0	0.529096
ICA1	islet cell autoantigen 1, 69kDa	NM_004968	0	0.566148
NPPA	natriuretic peptide A	NM_006172	0.001632	0.562674
	A_33_P3307894		1e-06	2.03128
UBE2N	ubiquitin-conjugating enzyme E2N	NM_003348	0.000158	0.528416
MAFF	v-maf musculoaponeurotic fibrosarcoma oncogene homolog F (avian)	NM_012323	0.002958	1.84835
LOC339529	uncharacterized LOC339529	NR_033883	1e-06	0.551013
TASP1	taspase, threonine aspartase, 1	NM_017714	1.7e-05	0.512428
			0.0002	0.485201
FIBP	fibroblast growth factor (acidic) intracellular binding protein	NM_004214	8.1e-05	0.535628
BFSP1	beaded filament structural protein 1, filensin	NM_001195	3e-06	0.485456
BEX2	brain expressed X-linked 2	NM_001168399	2.4e-05	0.524293
ANKRD20A5P	ankyrin repeat domain 20 family, member A5, pseudogene		1e-06	1.77382
NQO1	NAD(P)H dehydrogenase, quinone 1	NM_000903	0.000273	1.92708
HTR7P1	5-hydroxytryptamine (serotonin) receptor 7 pseudogene 1	NR_002774	0.000911	0.492866
LOC100505504	uncharacterized LOC100505504	XR_110921	0.002699	0.435841
HDC	histidine decarboxylase	NM_002112	2.4e-05	0.434941
SYP	synaptophysin	NM_003179	0.008161	0.550897
	A_33_P3253792	XR_109761	6e-06	1.83246
XLOC_008047			0	1.8254
MAFF	v-maf musculoaponeurotic fibrosarcoma oncogene homolog F (avian)	NM_012323	0.003048	1.80842
CECR2	cat eye syndrome chromosome region, candidate 2		0	1.96263
RBM3	RNA binding motif (RNP1, RRM) protein 3	NM_006743	0	0.18603
HDC	histidine decarboxylase	NM_002112	1.8e-05	0.477858
SPON2	spondin 2, extracellular matrix protein	NM_012445	2e-06	0.538683
BFSP1	beaded filament structural protein 1, filensin	NM_001195	2e-06	0.453272
PDE4DIP	phosphodiesterase 4D interacting protein	NM_001198834	2e-06	1.96936
MAEL	maelstrom homolog (Drosophila)	NM_032858	0.000201	0.413754
	A_32_P4792		9e-06	2.01502
NAT6	N-acetyltransferase 6 (GCN5-related)	NM_012191	6.1e-05	0.543609
XLOC_012170		XR_109456	8.9e-05	0.49149
XLOC_l2_005871			0	1.79504
SAP25	Sin3A-associated protein, 25kDa	NM_001168682	0	2.31373
LPIN3	lipin 3	NM_022896	5e-06	1.93439
LOC401442	uncharacterized LOC401442	XR_110089	0.000291	0.563056
HYDIN	hydrocephalus inducing homolog (mouse)	NM_032821	0.003903	1.87939
SPON2	spondin 2, extracellular matrix protein	NM_012445	1.3e-05	0.569112
TM7SF2	transmembrane 7 superfamily member 2	NM_003273	8e-06	0.552796
CRH	corticotropin releasing hormone	NM_000756	0.000478	0.279185
RHOV	ras homolog gene family, member V	NM_133639	0.000291	0.553301
SCARNA22	small Cajal body-specific RNA 22	NR_003004	0.003965	2.62555
ARMCX3-AS1	ARMCX3 antisense RNA 1 (non-protein coding)	XM_001714987	0.000234	1.8172
ACOT4	acyl-CoA thioesterase 4	NM_152331	4.9e-05	0.508595
WDR86	WD repeat domain 86	NM_198285	9e-06	0.547229
CHORDC1	cysteine and histidine-rich domain (CHORD) containing 1	NM_012124	0	2.7473
RBM3	RNA binding motif (RNP1, RRM) protein 3	NM_006743	0	0.237494
LRP2	low density lipoprotein receptor-related protein 2	NM_004525	0	1.90615
WFIKKN1	WAP, follistatin/kazal, immunoglobulin, kunitz and netrin domain containing 1	NM_053284	7e-05	1.79449
	A_33_P3376017		0	2.81111
LOC100653017	uncharacterized LOC100653017	XR_132899	0.000186	1.79158
ARID5A	AT rich interactive domain 5A (MRF1-like)		0.002033	1.79189
XLOC_011112			0	2.09547
XLOC_l2_006718			0.004094	0.525883
VMAC	vimentin-type intermediate filament associated coiled-coil protein	NM_001017921	1.3e-05	0.519771
HDC	histidine decarboxylase	NM_002112	0.000172	0.467101
UBE2N	ubiquitin-conjugating enzyme E2N	NM_003348	0.000503	0.564578
MAFF	v-maf musculoaponeurotic fibrosarcoma oncogene homolog F (avian)	NM_012323	0.002252	1.81465
UBE2N	ubiquitin-conjugating enzyme E2N	NM_003348	0.00014	0.550453
GREB1	growth regulation by estrogen in breast cancer 1		0.000322	0.554174
